# Supplementary material for: Geobacillus Bacteriophages from Compost Heaps: Representatives of Three New Genera within Thermophilic Siphoviruses
Source: Viruses. 2023 Aug 4;15(8):1691. doi: 10.3390/v15081691 (PMC10459684; doi:10.3390/v15081691)
Supplement: Supplementary file 1 [file viruses-15-01691-s001.zip]

Archive with 1 entries (1 files):
- viruses-2536460-supplementary.pdf
